# Supplementary material for: Characterizing the tumor immune microenvironment of ependymomas using targeted gene expression profiles and RNA sequencing
Source: Cancer Immunol Immunother. 2023 Apr 19;72(8):2659–70. doi: 10.1007/s00262-023-03450-2 (PMC10361846; doi:10.1007/s00262-023-03450-2)
Supplement: Supplementary file 2 — Supplementary file2 (XLSX 76 KB) [file 262_2023_3450_MOESM2_ESM.xlsx]

## Sheet: Supplementary Table 1
Supplementary Table 1: The residuals residuals, i.e., the vertical distance between the gene expression and the regression line of all genes (regression line minus the expression value).
Gene	EPN-01	EPN-02	EPN-03	EPN-04	EPN-05	EPN-06
A2M	0.740954	0.725815	0.245032	0.0816979	0.171577	-0.517775
ABCB1	2.21177	0.276555	-0.69572	0.700687	0.10714	1.42836
ABL1	0.317679	0.589376	-0.0978723	0.677769	-0.222975	0.606242
ADA	-0.295195	-1.77081	-1.74784	-0.377301	-0.675624	-1.03101
ADGRE5	0.0430021	-0.0259837	-0.216937	0.357827	-0.573192	-1.18863
ADORA2A	0.325507	1.24549	2.40845	2.6885	2.57079	1.53401
AIRE	1.56245	0.131429	0.96598	0.75524		0.714263
AKT3	1.71203	2.86233	1.74395	2.44851	1.84529	2.7644
ALCAM	-0.332857	0.276066	-0.334422	0.417876	0.0745573	0.350529
AMBP	0.0879871	-1.62983			-1.92364	-1.14897
ANP32B	0.246903	0.795215	0.106195	0.523216	0.418094	0.77705
ANXA1	2.43406	2.51133	1.61158	1.8397	1.92277	1.7102
APOE	1.24489	0.0318499	-0.335212	0.613075	-0.0162124	1.03946
APP	2.59926	1.30671	0.966346	1.58436	1.13625	1.71149
ARG1	-0.694388	-1.06027	-2.18999	-1.88937	-0.993488	-1.37997
ARG2	-0.907774	-1.66197	-2.16514	-1.09443	-1.43984	-1.57151
ATF1	-0.559562	-1.74292	-1.36419	0.438938	-0.444775	0.291173
ATF2	0.536245	0.0938887	-0.00835816	1.20841	0.531219	1.27226
ATG10	-0.545573	0.0828571	-0.713374	0.475519	-0.304518	0.407724
ATG12	-2.31809	-3.76564	-3.37663	-2.81779	-3.46495	-2.77647
ATG16L1	-0.058627	-0.598238	-0.436664	0.736775	0.244992	0.691337
ATG5	0.703901	-1.18591	-1.34845	1.09816	0.132343	0.943506
ATG7	0.443103	1.049	0.543022	1.10335	0.466305	1.02841
ATM	-4.53114	-3.80427	-4.07524	-4.27502	-5.16517	-3.84916
AXL	0.979118	0.193251	-0.381577	0.250693	-0.749896	0.416369
BATF	-2.02762	-1.73478	-2.26138		-1.24703	-2.34325
BAX	0.496439	0.621838	0.321753	0.664314	-0.0125925	0.656037
BCL10	1.06755	1.74742	1.51896	2.13244	1.27268	2.1967
BCL2	1.18075	0.774738	1.43464	1.07773	0.341819	1.48965
BCL2L1	1.4744	1.8358	1.38923	2.3917	1.30403	2.39202
BCL6	-0.194397	1.11398	1.94059	1.13533	1.03793	1.54683
BID	-1.73284	-2.91075	-2.74891	-1.84923	-3.22621	-1.00981
BIRC5	0.558983	0.415217	-0.192108	1.06581	-0.227022	0.42644
BLNK	-2.15564	-2.22252	-2.45838	-1.57944	-1.9728	-1.67718
BMI1	0.0850331	-0.0112151	-0.0557947	1.86172	1.1618	2.13797
BST1	-0.0881331	0.286242	-0.255262	0.049454	-0.206021	-1.16717
BST2	-0.948154	-0.314638	-1.33451	-1.97736	-1.25441	-1.86364
BTK	-1.66761	-0.752638	-0.743619	-1.21639	-1.0563	-0.998004
BTLA	1.65829	1.21677	-0.811465	0.973452
C1QA	-1.03717	0.288308	-0.630623	-1.48755	-0.251795	-1.03257
C1QB	0.0154462	1.31318	0.177757	-0.175898	1.11493	0.154739
C1QBP	0.753237	0.962547	0.282008	1.5736	0.444459	1.7586
C1R	0.946273	-0.129231	1.12116	-0.479733	1.08775	-0.320733
C1S	-0.324294	-1.37805	-0.262044	-2.0596	-0.176486	-1.62331
C2	-0.815985	0.863223	0.352288	-1.59469	0.543292	-0.861506
C3	1.19494	-0.400344	-1.18906	-1.08813	-0.0313979	-0.984443
C3AR1	-0.675759	0.0378764	-0.392053	-0.614279	-0.22057	0.0202872
C4B	0.497808	1.96164	1.18026	-1.2528	0.142918	-0.0149065
C4BPA	-4.30419	-3.63523	-2.71025
C5	-0.434693	-0.662896	-1.3054	-0.36388	-0.994818	0.1732
C6	-1.38069	-1.26615	-2.72311		0.233661
C7	-2.324	-0.28525	-1.69105	-2.38436	-2.78003	-5.20754
C8A		1.62129
C8G		-0.654217	-1.29641	-0.547386		-0.0918369
C9	1.91772	2.6415	1.48769
CAMP	-1.45714
CARD11	-1.22007	-0.738494	-1.10518	-0.84518	-1.82702	-1.47329
CARD9	-0.822577	0.145427	0.405726	0.523411	-0.0173586	-0.0961965
CASP1	-0.222409	-0.149199	-1.13968	-0.676944	-0.263199	-0.482719
CASP10	-0.48045	-1.3731	-1.9172	-2.36376	-1.74239	-1.52767
CASP3	0.442338	-0.379171	-0.434976	0.823434	-0.643091	0.205454
CASP8	0.177842	0.727101	0.614511	0.805304	-0.176839	0.540187
CCL1	0.345666
CCL13	0.978981	0.29246
CCL14	2.12403	3.81766	0.348401		3.92952	2.04446
CCL16		1.56862
CCL17	-0.741416	0.278291
CCL18	1.56983	-0.693276
CCL19	-0.991593	-0.555159	0.444996		-1.10954
CCL2	0.976643	-0.121787	1.59915	-2.70892	0.590113	-1.67349
CCL20	0.0452315	0.635008	2.72287
CCL21	-2.19979	-0.256331
CCL22	-0.821933	-0.966618
CCL23	0.377148
CCL25	-0.907968
CCL26						-2.32846
CCL27			0.337417
CCL3	1.08031	1.83408	1.277	-0.368703	-0.742028	0.698673
CCL3L1	1.74661	0.648278	2.49976	1.13297	0.488204	1.90351
CCL4	0.365017	1.04616	0.635381	-1.4496	-0.801575	-0.137426
CCL5	-1.00165	-0.245082	-0.138702	-2.69691	-1.27527	-1.63348
CCL7			-0.597692
CCL8	-0.351208	-2.01995	-1.8341	-2.66892	0.210532	-2.10868
CCND3	0.174784	1.7421	0.508185	1.39085	0.532876	1.94743
CCR1	-1.12699	-1.94293	-1.25916	-1.72404	-0.517759	-0.703996
CCR2	0.118761	0.453531	0.817493	-0.397507	-0.25456	-2.27364
CCR3	1.42674	1.58978	0.968604
CCR4	0.367213	-0.915622	-0.150166
CCR5	-1.03089	-1.01798	-1.92242	-2.27165	-1.26755	-1.93879
CCR6	1.33216	1.27733	2.46606	1.43569	3.68325	2.97804
CCR7	-2.66936	-0.782657	-0.751569
CCR9	0.791789
CCRL2	0.400196	-1.00558	-0.569092	0.184022	-0.175268	-0.225025
CD14	0.136111	1.38659	1.01255	-0.432854	0.0936343	0.46655
CD160	-0.266639	-2.44428	-1.55202	-2.11697	-2.02801	-0.133824
CD163	-0.44806	-0.655014	-0.707125	-1.82699	-0.676003	-2.65051
CD164	1.21316	-0.00382151	-0.239151	1.59965	1.84154	1.64449
CD180	-0.215328	0.253051	-0.229656	0.228819	-0.017847	0.818227
CD19	-0.196465	-0.266497	-1.32714	-0.349485	-1.16691	-0.70006
CD1A		2.18806	0.433385
CD1C	0.615887	-0.71919	-0.711328
CD1D	-1.15147	-1.04408	-0.631624	-1.47271		-0.883068
CD1E	0.776244
CD2	-2.62151	-3.01125
CD200	0.709083	-0.459329	-0.63594	0.0614103	-0.511117	0.371528
CD207	-0.00109896	-0.0018256			-0.144341	0.38045
CD209	0.324415	-0.516873	-1.61267		-1.57817	-3.60994
CD22	-0.280399	0.185162	-0.166786	0.67682	0.433371	0.259822
CD24	1.32747	2.8581	1.3564	0.616916	1.30665	1.04754
CD244		-0.552462
CD247	-0.683721	-0.767851	-0.868172	-0.430186	-0.108003	-1.16983
CD27	-0.443937	-1.32646	-1.78775
CD274	-0.640695	-1.00155	-0.282938		-1.59103	-1.6519
CD276	1.40463	1.37207	1.03754	1.86054	1.20866	1.58546
CD28	-1.19842
CD33	-1.92882	-1.04255	-1.14163	-1.0137	-0.957293	-0.89341
CD34	-1.10836	0.143586	-1.49655	-2.06815	-2.38176	-1.96867
CD36	-1.30629	0.557591	0.920345	1.19321	1.67524	2.12293
CD37	-2.97345	-1.92394	-1.61153	-2.59987	-2.42682	-2.54201
CD38	-0.195182	-1.76376	-0.874457	0.422544	-1.14777	0.832578
CD3D	-1.13172	-1.5247	-1.80295			-2.99834
CD3E	-1.81287	-1.24542	-1.80136
CD3EAP	-0.42918	0.775859	0.374315	0.781885	0.380524	0.922349
CD3G	-1.13012
CD4	-0.422072	0.193367	-0.611218	-1.03354	-0.565567	-0.606241
CD40	-0.537414	-0.792596	-1.02455	-0.49354	-0.585172	-1.12341
CD40LG	-0.550385	-1.00506
CD44	1.91698	3.21452	3.36951	1.03875	1.81365	1.70132
CD46	1.50704	0.594993	1.26017	2.12412	1.16885	1.56486
CD47	2.08095	2.16191	1.683	1.98899	1.64996	1.73703
CD48	-0.0814791	-0.307272	-0.402582	-0.938199	-1.89987	-0.577625
CD5	-2.28398	-2.33626	-1.85979	-1.50415	-1.01176	-1.50573
CD53	0.0240369	-1.40372	-1.0732	-0.198243	0.323469	0.193649
CD55	-2.44894	-0.822186	-1.93267	-1.58714	-1.19492	-1.69354
CD58	0.322071	-0.967132	-0.563119	0.623862	-0.279575	0.275437
CD59	2.69175	3.61486	2.55996	3.37466	2.72318	3.41635
CD6	-1.28836	-1.24073	-0.993241
CD63	2.25015	3.58284	2.28213	1.76721	1.23772	2.20527
CD68	3.41977	5.44412	1.8339	5.20689	5.58606	4.89956
CD7		-0.986794	-0.979296			-1.54083
CD70	-0.693216	-0.604082	-0.306765
CD74	1.49152	1.86334	0.902358	-0.491332	0.358148	-0.637355
CD79A	-2.23412	-0.41658	-0.906626	-1.24549		-1.09145
CD79B	-3.10465	-0.653254	-1.60263			-1.97318
CD80	0.826966	-0.725457	-0.506861
CD81	4.37493	2.78394	2.70851	4.16819	3.25975	4.88055
CD83	0.646111	1.26228	1.3924	0.291623	0.645171	1.07678
CD84	0.00600318	0.107934	-0.24796	0.456619	0.673315	0.0909684
CD86	-1.47249	-2.1718	-2.37021	-1.59722	-0.945154	-1.3465
CD8A	-0.592478	-0.0305165	-0.290568	-0.0288808	-1.25286	0.952007
CD8B	-0.278946	0.0599974	-0.399856	-0.20939	-0.512403	-0.659281
CD9	1.94297	1.31334	0.983482	2.10202	1.01982	3.04565
CD96	-0.718008	-0.465874	-0.790364	0.180104	0.347262	-1.25336
CD99	1.51595	1.92806	1.96874	1.26973	1.52451	1.97391
CDH1	-1.17392	0.680617	0.286323
CDH5	0.235653	-0.453731	-1.13507	-0.516863	-0.819459	-0.716918
CDK1	0.453329	-1.34373	-1.00992	1.35362	-0.407467	0.764088
CDKN1A	0.154946	0.890747	0.343348	-1.0747	0.299212	-0.520632
CEACAM1	-0.49739	-1.65114	-1.3939
CEACAM6	1.94632
CEACAM8	0.405774
CEBPB	0.364467	0.381527	0.851388	0.199551	1.24932	0.170198
CFB	0.716091	2.98873	3.50574	0.136176	0.898497	0.207751
CFD	-3.05769	-1.47316	-2.51391	-2.02093	-1.77	-2.91251
CFI	1.77177	3.20388	2.84509	1.72103	2.51607	1.99921
CFP	0.195755	1.1171	1.2273	2.102	2.12895	1.16144
CHIT1	-0.503616	0.731549	0.794522	0.196091
CHUK	0.329023	1.49196	0.70656	1.04135	0.282233	0.949066
CKLF	1.72756	2.35519	2.04699	3.74107	2.65237	3.36321
CLEC4A	0.539638	2.28899	2.06813	2.77058	0.520511	1.85251
CLEC4C			-0.787182
CLEC5A	-0.271927	-1.96686	0.578826	-0.258588	0.0378842	-0.00503298
CLEC6A	1.37075
CLEC7A	0.719103	-0.778498	-0.617307	-0.310312	-1.14592	-0.866142
CLU	-3.6054	-6.04437	-6.68001	-6.61029	-6.79881	-6.10016
CMKLR1	-0.0725667	0.491849	-0.379485	0.461436	0.302904	-0.380867
COL3A1	1.68335	0.636623	0.425432	-0.124025	-0.553322	-2.88228
COLEC12	-0.195499	-1.2161	-0.433753	0.420856	0.556089	0.146357
CR1	1.55604	0.657733	-0.171205	-0.748064	-0.339008
CREB1	1.02842	0.629522	0.661064	2.13207	1.43676	2.26275
CREB5	0.863252	0.721292	1.09651	1.61973	0.923363	1.21857
CREBBP	-3.55899	-3.63019	-3.19991	-2.58373	-3.94952	-2.89689
CSF1	-0.485162	-0.381961	0.340105	-1.57336	-0.718788	-0.444547
CSF1R	-3.54568	-2.23855	-3.15705	-4.20961	-3.01563	-3.19535
CSF2RB	-1.18316	0.923989	0.895009	-0.734148	-0.415497	-1.0287
CSF3		-2.51493	0.142948
CSF3R	-0.293344	-0.74227	0.967273	0.548958	0.0738821	-0.0666135
CT45A1	3.13075	2.85225	3.47378	2.90693	2.02234	3.76712
CTAGE1	2.78339	1.71518
CTCFL		2.42575				1.34145
CTLA4	0.314285	-0.122586	-0.596734		-0.895667	-1.19298
CTSG	-1.0063	-2.12895
CTSH	0.872123	-1.18646	-1.06926	0.414338	0.523633	2.09618
CTSL	-0.605183	-1.64113	-1.30692	-0.533639	-0.772596	-0.634625
CTSS	0.436324	0.342905	-0.0175464	0.153592	0.686252	0.216071
CTSW	-2.29218	-2.13456	-2.16243
CX3CL1	2.67372	-0.345819	1.98997	-0.065173	1.25354	1.13714
CX3CR1	0.704781	0.407277	-0.206079	1.00439	1.32874	1.91456
CXCL1	0.900301	1.05818	4.28811	-3.13728	1.53914	-2.79124
CXCL10	0.170944	-1.57255	-0.801499	-5.26554	-0.783384	-1.41661
CXCL11	0.543527	0.756673	0.623736		-0.054861	-0.119401
CXCL12	1.09617	0.0558487	-0.972342	0.0738594	0.167116	-1.4424
CXCL13	-1.58615		1.87039
CXCL14	0.113663	0.0665204	-0.535757	-2.3172	0.34235	-2.19208
CXCL16	-0.063143	0.937651	0.161488	0.317834	-0.315304	-0.0635336
CXCL2	0.191427	1.89287	2.36988	-0.245122	0.800613	0.391785
CXCL3	0.909605	1.2385	2.94156	-0.685552	-0.296707	0.34255
CXCL5	-0.80386	-2.78884	1.21066	-0.425463	0.163059	0.838625
CXCL6	0.682296	0.167064	5.99946	-2.51099		-3.26957
CXCL8	-0.267283	0.558035	3.36879	-0.342498	-0.386835	-2.58563
CXCL9	0.567427	-0.111762	-1.78275	-0.811671	0.12145	0.4246
CXCR1	0.398514	-0.349852	-0.273448	-0.563537	1.23847	0.0240107
CXCR2	-0.472579	-0.548058	0.242164	-0.609753	-0.415902	-0.240503
CXCR3	-1.55162	-1.54532	-0.69301
CXCR4	2.13683	1.5066	1.48877	1.57568	2.17343	1.94499
CXCR5	-0.0940564	-0.226291
CXCR6	-0.977728	-1.74524	-1.6645
CYBB	-0.198664	0.545907	0.0245614	-0.476298	0.545951	0.0405212
CYFIP2	0.136447	-0.102355	-0.654743	1.39502	0.576737	2.10129
CYLD	0.53037	1.53803	1.36275	0.760429	0.94084	1.25105
DDX43	-0.829006	-0.301804
DDX58	-0.202327	-0.52628	-1.0834	-0.374366	-0.691397	-0.574035
DEFB1	-1.88989	-2.38539
DMBT1	-0.786472	-0.504804	-0.0961469		0.621684	1.5939
DOCK9	0.771887	1.32279	0.436657	1.27021	1.21823	1.34056
DPP4		-1.66127	-2.33659
DUSP4	0.834112	-0.358378	-0.653352	-1.0555		-1.07326
DUSP6	1.33723	-0.49964	-0.073701	0.962027	0.212849	0.572754
EBI3	-3.41138	-1.49557	-2.32502		-2.43076	-2.31773
ECSIT	-0.803713	-0.683259	-0.745377	0.16756	-0.589285	0.381557
EGR1	-0.30046	0.660476	0.328009	-3.13086	-1.84859	-1.80349
EGR2	-0.025738	-0.260718	0.636074	-1.97259	-1.59416	-0.536989
ELANE		-0.105175
ELK1	-1.27072	-0.222523	-1.15322	-0.348859	-1.16176	-0.186286
ENG	0.271402	0.580711	-0.105425	-0.0977981	-0.504965	-0.537518
ENTPD1	-0.0660514	-0.131355	-0.820736	-0.111768	0.333448	-0.0925862
EOMES	-2.25995	-0.851572
EP300	0.85213	-0.203955	-0.112184	1.29073	0.217998	1.08413
EPCAM	-0.871929	-0.478392		-0.310592		0.0683565
ETS1	1.27171	-0.0577921	0.0366327	0.721993	0.608672	0.144384
EWSR1	1.40379	1.17126	1.11453	1.48619	1.05569	1.81755
F12	-1.14337	-0.256656	1.29949	0.0104791
F13A1	0.49251	-0.08946	-0.862608	-1.39839	0.326141	-1.02361
F2RL1	-0.301572	0.17459	0.01928	0.584552	-0.234894	0.509844
FADD	-1.46804	0.553478	-0.803427	-0.494947	-1.06783	-0.532543
FAS	-1.63605	-2.945	-1.39149	-3.81684	-3.09417	-3.60567
FCER1A	-1.43368	-0.717545	-0.528666		0.505889	-1.14637
FCER1G	-1.40938	-0.402671	-0.480597	-2.33289	-0.69431	-1.24192
FCER2		-0.618252
FCGR1A	-1.39506	-2.15572	-3.81457	-2.3176	-2.63672	-2.48127
FCGR2A	0.692837	1.3765	1.37651	0.264596	0.980825	0.429595
FCGR2B	0.316999	0.116671	0.119599	-2.14296	-0.250967	-2.8709
FCGR3A	0.186899	-0.844802	-0.806392	-0.613003	1.41949	-0.254382
FEZ1	2.30905	2.7656	2.17799	3.32931	2.38849	4.02047
FLT3	-1.09712	-0.381854	-0.392137	-1.39425
FLT3LG	1.03824	1.82861	2.40344	1.3679	1.57699	1.92122
FN1	2.97884	-0.916876	0.427322	0.867732	0.489173	-1.4972
FOS	3.16948	2.6545	2.54317	0.0841905	2.38981	1.11445
FOXJ1	1.25165	1.39826	0.683127	2.23824	1.21879	2.42587
FOXP3	-1.31346	-1.11807	-0.727493	-1.03735	-0.866253	-0.585403
FPR2	0.987679	0.0681726	0.166553	-0.675009	0.34585	-1.31645
FUT5	0.833993	2.07453	2.62254
FYN	1.39833	2.51403	1.99601	2.15506	1.60225	2.41938
GAGE1	2.21799	1.52487
GATA3	-1.21544
GNLY	-1.37828	0.0384228	0.172189	-0.53203	-0.367008	-1.49671
GPI	0.250794	-0.0237976	-0.0131031	0.505663	0.483447	1.24742
GTF3C1	0.851909	1.63919	1.03339	1.54035	0.589471	1.69722
GZMA	-0.968187	-0.412983	-1.28141		-1.99471	-3.08845
GZMB	0.535455	-1.88142	-1.10978			-1.3931
GZMH	-0.880229	-1.27055	-2.06816
GZMK	0.444163	0.161908	-1.23656		-0.77583	-0.931001
GZMM		-1.14594	-0.565556	0.561991		-0.626135
HAMP	-2.37342	-0.499985	-0.616435	-1.87134	0.90544	-0.317938
HAVCR2	-0.70508	-1.89569	-1.43898	-0.934248	0.157681	-0.368072
HCK	-0.871535	-0.306789	-0.242852	-0.909312	-0.174266	-0.847134
HLA-A	1.27934	0.610077	0.759653	-0.058077	0.181469	0.263024
HLA-B	1.06161	0.848247	0.804163	-0.970312	-0.114942	-0.956463
HLA-C	0.209248	0.951761	0.581098	-0.778169	-0.412207	-0.284036
HLA-DMA	0.304326	0.903892	0.404135	-0.734356	-0.172001	-0.888636
HLA-DMB	0.510605	-0.302628	-0.447216	0.293536	0.501455	0.164625
HLA-DOB	1.19471	0.153407	-0.637697	1.25297	0.987489	0.742035
HLA-DPA1	2.23106	0.501153	-0.0688709	0.341412	1.22593	0.0149203
HLA-DPB1	2.11455	1.5198	0.51242	1.10834	1.16789	0.234754
HLA-DQA1	2.73015		1.66485	0.847913	1.48351	0.30279
HLA-DQB1	0.0156583		0.0729912	-1.79645	-0.647214	-0.872085
HLA-DRA	1.66514	-0.371943	-0.705132	-0.743619	-0.0797157	-1.03877
HLA-E	0.870471	1.79126	0.738391	-0.460634	0.244454	-0.0816952
HLA-G	2.53286	2.64602	4.48156	2.37916	3.37704	2.70441
HMGB1	0.697712	-1.11591	-0.809143	0.668281	-0.440318	0.805322
HRAS	-1.0261	-2.04504	-1.8541	-0.678632	-1.88146	-0.31509
HSD11B1	-2.00125	-2.68098	-0.84717		-2.45482	-2.96946
ICAM1	-0.939541	0.104924	0.587385	-3.3053	-0.0153244	-1.9564
ICAM2	0.556535	-1.20678	-0.399611	0.4237	0.225746	0.888184
ICAM3	1.41111	2.10947	2.25398	3.6084	2.12284	3.64386
ICOS	0.529382	-0.497872
ICOSLG	-0.550118	0.171226	1.36118	-0.386473	0.197201	-0.237563
IDO1	0.906947	-0.40105	0.526543	-0.523244
IFI16	0.138471	0.168216	-0.315069	-0.682878	-0.323453	-0.813089
IFI27	1.51757	1.56514	1.7619	1.32122	2.39964	0.983128
IFI35	-0.992357	0.0881468	-0.743115	-1.46168	-1.10854	-0.694433
IFIH1	-0.640777	-0.129904	-0.893665	-0.70534	-1.39938	-0.791461
IFIT1	0.947258	1.32956	-0.80563	0.769373	1.02585	1.5755
IFIT2	0.810343	-0.342561	-1.05293	-0.447872	0.432579	0.310358
IFITM1	0.695903	-1.51354	-0.45018	-0.771846	0.0511652	-0.377706
IFITM2	0.354518	-0.323046	0.349297	0.200192	0.0423671	0.164987
IFNA2	1.57075
IFNAR1	-0.62476	-0.0836119	-0.207776	-0.0276442	-0.403866	-0.0325582
IFNAR2	2.22413	3.53745	2.94446	3.99336	3.28683	3.60608
IFNB1	1.44367	1.97447
IFNG	0.492688
IFNGR1	1.01106	-0.376903	-0.00434956	1.12335	0.420645	1.04125
IFNL1	-1.49759	-2.4919		1.12769		0.695049
IFNL2	1.58939	0.0891527
IGF1R	0.421904	2.07007	1.7199	1.69855	1.14208	2.05555
IGF2R	-0.273061	0.151714	-0.309342	0.231475	-0.283934	0.137105
IKBKB	0.1093	0.454838	0.520816	0.773764	-0.27971	0.629053
IKBKE	-0.25822	0.0922902	0.269406	-0.876846	0.0523051	-0.242504
IKBKG	-0.533359	-1.03309	0.496883	0.326708	-1.20995	-0.136487
IL10		-0.0528929	-0.436215		-0.682541	-1.98868
IL10RA	0.119759	-0.432253	-0.266144	0.0033411	0.521873	-0.938525
IL11	-0.109779	-0.805178	1.69483
IL11RA	-0.189976	-0.820523	-0.844837	0.866734	-2.50815	1.92932
IL12A	-2.61399	-1.35334	-0.912319	-1.01375	-1.42645
IL12B	2.46454	1.98362
IL12RB1	-1.37931	-1.70726	-1.51964			-1.57008
IL12RB2	-0.744764	-1.56274	-1.61094
IL13	0.704611	0.880988				1.19254
IL13RA1	0.651593	1.4327	0.280891	0.19505	0.86536	0.565874
IL13RA2	0.207713	-3.08181	-3.25037		-1.50453
IL15	-0.109257	0.579642	-0.0677747	-0.6002	0.157107	-0.646613
IL15RA	0.313358	-0.662176	-0.371021	-0.64456	-0.35368	-0.805172
IL16	0.630158	2.06305	1.77373	1.78443	2.55086	1.35335
IL17B						0.30726
IL17RA	-0.642777	-0.276106	-0.208624	0.0783626	-0.218472	0.175792
IL17RB	-3.10128	-1.46962	-1.03214	-0.206393	-1.13777	0.569833
IL18	-1.06014	-0.909326	-1.01373	-0.337134	-0.466183	-0.974872
IL18R1	-1.27902	0.0121921	-0.28902	-1.24384	-0.956394	-1.59266
IL18RAP	1.56612	-0.0373035	0.352012
IL19	1.22506
IL1A	0.304473	-0.891658	-0.310841	-2.67436	-0.382786	-1.34229
IL1B	-0.322424	-0.384171	1.09857	-2.10266	-0.535761	0.6012
IL1R1	-1.13144	-0.867352	-0.905865	-1.79687	-0.356349	-1.02316
IL1R2	-0.0638241	-0.0322955	1.49617	-0.567228	0.825064
IL1RAP	0.682131	0.928946	1.74957	0.125932	1.23113	0.608864
IL1RAPL2	0.277126	2.10898	1.90574	2.23547		2.1274
IL1RL1	-0.0451891	-0.841285	0.00152559	-2.41432
IL1RL2	-1.93069	0.0622017
IL1RN	-2.26845	-1.51779	0.746655	-3.61668		-2.15213
IL2		2.3497
IL21		3.09055
IL21R	-1.56612	-0.260197	-0.746087		0.983659	-2.17424
IL22		0.947364
IL22RA1	-1.38818	-0.914239	-0.466168		-1.52326	-1.45347
IL23A	-0.484656	-1.56149	0.304468		-1.86497	-1.77432
IL23R	1.38494	1.06277
IL24	0.961613	0.779269			1.18071	1.51787
IL25	-1.8658	-0.0953634
IL26	1.19036	0.39113
IL27			-1.05801
IL2RA	1.4645	0.011567	-1.52581			-2.62699
IL2RB	-1.35524	-0.725597	-1.29301
IL2RG	0.358608	0.175775	0.334013	0.747182	1.01432	-0.341775
IL32	0.488116	-0.961776	0.921157	-2.06963	-1.0005	-2.28997
IL34	-1.46054	-0.346139	-1.5462	-1.4872	-1.89207	-1.92113
IL3RA	-3.54852	-5.30466	-3.41735	-3.54123	-4.54113	-3.75522
IL4	-0.822507	-2.12561	-0.0207083	0.349959	1.98571	0.213989
IL4R	-0.879277	-0.725204	-0.267036	-1.16961	-0.257972	-1.30961
IL5	-0.974171	-2.37399
IL5RA	0.17915	-0.595891	-1.16651	-0.41425	0.0555533	0.342314
IL6		0.137594	3.33116	-4.16007	-0.194359	-3.40849
IL6R	-2.02754	-2.39894	-1.49275	-2.33505	-2.42572	-1.74277
IL6ST	2.04495	0.96143	0.618668	2.3019	1.64578	2.68334
IL7	-1.13925	-2.66643
IL7R	0.912674	-0.45058	-0.580408		-1.01008	-2.59479
ILF3	1.76798	1.66092	1.32777	2.28281	1.09992	2.22501
INPP5D	-0.565338	-0.647922	-1.31097	0.972731	3.93462	0.680576
IRAK1	-0.365095	-1.12743	-0.807531	0.229062	-0.56844	0.159885
IRAK2	-1.49559	-0.80089	1.08193	-2.61585	-0.576055	-1.44473
IRAK4	-0.367485	0.751083	0.0706424	-0.15878	-0.343307	0.0835004
IRF1	0.171224	0.729139	1.42544	-1.72076	-0.246003	-1.26841
IRF2	-0.0424939	-0.772007	-1.19362	0.286157	-0.0818423	0.378677
IRF3	-1.64972	-0.156717	-0.465666	-0.844585	-1.31222	-0.995462
IRF4	0.17712	0.356541	-0.102641
IRF5	-1.50965	0.299721	-0.56271	-0.466407	-0.285564	-0.331077
IRF7	0.137883	-0.20689	-0.363068	-0.747872	-1.21069	-1.02552
IRF8	-1.07109	-0.661866	-0.409117	-0.646516	-0.674697	-0.361654
IRGM	1.53325	0.0613027
ISG15	0.807664	0.301119	-1.42715	-0.684304	-0.311121	0.380055
ISG20	-1.36909	-0.333896	0.430284	-1.86841	-0.550743	-1.08576
ITCH	0.968906	0.706518	0.29301	1.52133	0.664465	1.35828
ITGA1	1.8722	0.29648	0.866825	0.84959	0.507171	-0.0360891
ITGA2	0.625023	-0.529492	-1.58309	-0.265512	-0.643807	-0.0615149
ITGA2B	-0.299219	-1.15043	-0.749606	0.184747		-0.746771
ITGA4	-1.08044	-1.21275	-0.985338	-1.73468	-2.49641	-2.81097
ITGA5	0.384947	-0.871938	-0.117765	-0.825194	-0.0461258	-1.37527
ITGA6	-0.33877	0.0414486	-0.120665	0.542116	-0.247943	1.15927
ITGAE	0.410928	-0.335375	0.0639302	2.29601	1.34251	2.23642
ITGAL	-0.812319	0.888958	-0.25546	-0.85464	0.0671729	-0.422016
ITGAM	-0.949487	-1.57937	-0.882627	-0.808712	-0.871577	-0.709219
ITGAX	-0.231147	-1.50155	0.483629	-0.02568	0.00303853	0.463869
ITGB1	2.1302	1.00705	1.10553	1.30185	0.850336	0.735428
ITGB2	-0.694258	-0.152383	-0.13698	-0.689496	-0.140455	-0.243083
ITGB3	-0.509441	-0.447066	0.48719	-0.788241	0.960924	0.178098
ITGB4	0.199677	0.627944	0.79888	1.26546	0.830612	1.75468
ITK	1.01852	0.721517	-0.288378		0.0599714
JAK1	0.383777	0.144701	-0.147252	0.225445	-0.0185129	0.472482
JAK2	0.658457	1.35004	0.891901	0.718894	0.39061	0.976123
JAK3	-1.82719	-0.293741	-0.345134	-1.47796	0.108142	-1.30503
JAM3	1.12216	0.932546	0.528091	1.49271	0.510594	1.10219
JAML	1.05202	1.7861	1.66095	0.64155	-0.000564123	-0.872196
KIR2DL1		0.0964549
KIR3DL2	1.22077
KIT	-0.96063	-0.714636	-1.89476	-0.867431	-1.93071	0.733636
KLRB1		-0.699543	-1.57283	-0.963814	-0.443587	-3.50861
KLRC1	2.24384		-0.20091
KLRC2	-0.110578	2.36656	-0.484339	0.247442	0.278194	-1.31675
KLRD1		-1.18228	-0.195835	-0.116956		-0.259209
KLRF1	0.145756	-0.0393188	-1.29639	-0.842331
KLRG1		-3.37594
KLRK1	2.19925	3.55061		3.2358		1.47338
LAG3	-0.667266	-0.789606	0.246376	0.946626		0.207598
LAIR2	1.52575	3.13448	3.50609	1.10247	3.79905	1.11135
LAMP1	1.69942	2.48299	1.83878	2.094	2.05438	2.59681
LAMP2	-0.0632374	0.339601	0.219758	0.391001	0.421879	1.42997
LAMP3	0.282476	-1.23602	-1.16091
LBP		-0.307764	0.767416	-2.46139		-0.709351
LCK	-0.630427	-0.760067	-1.28043	1.08734	-0.466654
LCN2		-1.15737	1.45178
LCP1	-0.320381	-1.37415	-0.765592	-0.729094	0.306202	-0.208009
LGALS3	0.536446	-0.109371	0.362265	1.23116	-0.0402301	1.2493
LIF	-0.146654	1.26916	3.5718	-3.18137
LILRA1	-1.74482	-1.23282	-1.69228	-0.687752	-1.19363	-0.904337
LILRA4	-1.85607	-1.98137		-0.23869
LILRA5	0.178976	-1.33207	1.11664
LILRB1	-0.545285	-2.14037	-2.10385	-0.663396	0.229726	-0.645468
LILRB2	0.0612679	-0.0886183	0.16005	-0.464835	-0.58858	-1.12859
LILRB3	-2.50462	-0.706127	0.0364232	-2.62109	-0.773995	-2.76648
LRP1	0.683548	-0.773788	-0.594276	0.370174	-0.0219841	0.40307
LRRN3	0.214315	-0.330287	0.635117	2.22568	1.46518	2.44272
LTA	1.49202	0.265359	-0.171448	1.76625		1.51463
LTB	-2.11402	-0.104019	-0.740472		-1.44136	-1.57515
LTF	-0.811433	-2.2444	0.814477	-3.80763	-1.63916	-5.97752
LTK	-0.551471	-0.592872			-0.239877
LY86	-1.35774	-1.80008	-1.92933	-0.601087	-0.271468	-0.395734
LY9	2.10695	1.39741	1.14016
LY96	-1.7745	-0.733902	-1.33312	-1.77467	-1.35177	-2.17151
LYN	-1.62209	-0.57916	-0.771306	-1.29745	-0.35832	-1.05676
MAF	-0.440058	0.902596	0.740548	0.629037	0.0202997	0.882395
MAGEA12		1.44128
MAP2K1	0.30145	-0.43229	-0.0524056	0.97566	0.416413	0.973074
MAP2K2	1.06507	2.45765	1.60748	2.02423	0.863853	2.10916
MAP2K4	-0.301947	-0.209259	-0.619874	0.77464	-0.244547	0.885675
MAP3K1	-0.149724	-1.06378	-0.695592	0.302723	-0.378661	0.267355
MAP3K5	0.529364	0.259788	0.226332	0.581127	0.341423	0.882618
MAP3K7	1.27394	0.385162	0.5139	1.77871	1.0146	1.71804
MAP4K2	0.188152	0.923824	0.055619	0.800957	-0.206152	0.940557
MAPK1	1.84654	-0.0458681	0.071179	2.35465	1.35583	2.55201
MAPK11	-1.36853	-0.669139	-1.19133	-1.43784	-2.4267	-0.331297
MAPK14	1.09179	1.55594	1.16821	1.68203	0.4404	1.35219
MAPK3	0.220977	0.669708	0.124746	1.04781	0.0805177	1.22343
MAPK8	0.437431	0.14253	0.249029	1.60629	0.185194	1.51665
MAPKAPK2	-0.484379	-0.326268	-0.0764073	0.0510781	-0.385454	0.294612
MARCO	-1.53377	-0.898344	-0.646804	-2.93656	-2.28778
MASP1	-1.28291	-1.23333	-1.09383	-0.259341	-0.181164	-0.439564
MASP2	-2.25971
MAVS	1.07369	1.44923	0.989659	1.95734	1.25943	2.2877
MEF2C	1.5397	0.109329	-0.308638	1.73858	1.91534	1.80524
MEFV	-1.6106	-1.35285	-0.576164
MERTK	0.170593	0.177368	-0.85081	0.353841	0.571651	-0.537745
MFGE8	2.51822	1.25195	1.67365	2.26958	0.847552	1.28348
MICA	-1.82873	-1.60202	-0.905873	-0.64555	-2.1132	-0.693559
MICB	0.0144165	-0.198342	-0.30761	-0.26784	0.366732	-0.24621
MIF	5.74697	7.01959	2.01761	8.08351	6.84426
MME	-1.50973	-0.739095	-0.839865		-0.235403
MNX1	0.457538
MPPED1	-1.7745	2.1047
MR1	-0.230393	-1.74785	-1.9309	-0.299627	-0.220044	0.189572
MRC1	-1.3855	-1.6461	-1.60062	-2.09244	-2.1688	-3.71352
MS4A1	-1.03483	-0.0808433
MS4A2	-0.588011	-0.84813
MSR1	0.592824	0.395929	0.350797	-0.108503	0.0175398	-0.545625
MST1R	-0.18598	-0.797528
MUC1	2.17977	0.758742	1.23661	0.318986	1.00165	0.238366
MX1	2.1172	2.45172	0.0364411	0.7169	1.53051	1.43082
MYD88	0.511281	1.10659	0.962702	0.549024	0.800089	0.714047
NCAM1	1.66382	0.107509	0.961008	2.37232	1.50593	3.00403
NCF4	-1.31095	-0.33413	-0.736378	-1.34136	-1.08722	-1.37063
NCR1		-1.47067	-0.670188
NEFL	-1.65236	1.4504	-0.824989
NFATC1	1.7256	0.258393	-0.10335	1.04455	0.123129	0.953932
NFATC2	0.180449	1.26197	0.523087	1.46004	0.895278	0.563597
NFATC3	0.608437	0.0750372	-0.195151	2.02687	0.892474	1.7677
NFATC4	0.31441	0.411985	0.539045	1.68538	-0.341229	1.52737
NFKB1	-1.40112	-2.46806	-1.71753	-1.85826	-1.89603	-1.72004
NFKB2	-0.607335	0.213013	0.652832	-1.32984	-0.762354	-0.676818
NFKBIA	0.685413	1.75489	2.64563	0.221352	1.19278	0.27437
NLRC5	0.316709	-0.00964465	0.541613	-0.414757	0.554772	-0.589609
NLRP3	-0.856509	-0.526849	0.119458	-0.777874	-0.437039	-0.844375
NOD1	-0.2801	0.186322	0.0246303	0.211786	-0.325556	-0.171689
NOD2	1.23636	0.95444	2.05742	0.317619	1.4214	0.399291
NOS2	-0.793697	-2.48404	0.412171	-1.24265	-1.29447	-2.13097
NOTCH1	1.35073	0.997432	0.0370288	1.05552	-0.614339	1.00039
NRP1	1.7392	1.7741	1.54883	0.326036	0.800742	-0.107779
NT5E	0.250612	0.695534	0.272652	-0.0560357	-0.116777	-2.36043
NUP107	0.664842	0.867649	0.486599	1.59289	0.311592	1.32571
OAS3	0.841028	0.319054	-1.09809	-0.0889196	0.366965	0.403308
OSM	-2.99626	-1.39622	0.402173	-3.09893	-1.0706	-2.60436
PASD1		2.20777
PAX5	0.803025	-0.0425414
PBK	1.68597	-0.0317035	-0.919073	0.671851	0.417369	-0.73319
PDCD1	-2.62803
PDCD1LG2	-1.59799	-2.34251	-2.09705		-2.00336	-1.87957
PDGFC	-0.240048	-0.245863	-0.49571	0.667138	0.0577392	1.18412
PDGFRB	1.74109	-1.06678	-0.354779	1.54031	-0.0539511	0.644071
PECAM1	1.51843	0.0191909	-0.315389	0.537655	0.313298	-0.0378382
PIK3CD	-0.258079	-1.10129	-1.00927	-0.136766	-0.0390968	-0.40041
PIK3CG	-0.475447	-0.00670122	-0.401337	-0.283258	-0.163679	-0.0940782
PIN1	0.148398	0.211046	0.266001	1.18641	-0.0058798	1.36058
PLA2G1B	-0.93942	-3.29044		-1.02557
PLA2G6	1.25595	1.83035	2.04108	2.54314	1.82354	2.40158
PLAU	0.134493	0.530069	1.14262	-1.19331	-0.586753	-2.47809
PLAUR	-1.19111	0.186313	1.11071	-1.96565	-1.28711	-2.68002
PMCH		2.44567
PNMA1	0.551644	0.953172	0.315294	1.08184	-0.0997404	1.52743
POU2AF1	-0.204167	-0.799539	-1.70234	-0.557792	-1.60586	-0.179872
POU2F2	-1.5555	-1.02398	-0.475492	-0.770402	0.00679787	-0.644718
PPARG	-2.42811	-1.02072	-0.530691	0.383514	-1.17372	0.965428
PPBP	-0.720328	-0.303426	-0.261098	-0.357352	-0.0684433	-1.37174
PRAME	4.11238	-1.63296				-0.165175
PRF1	-0.292839	-0.281466	0.595616	-1.29604		-1.90788
PRG2	2.24232	1.24346	1.86633
PRKCD	-0.180922	0.325794	0.146109	0.63169	-0.150376	0.339534
PRKCE	-0.783361	-1.46143	-0.661537	-0.308967	-1.40636	-0.246448
PRM1	-0.0813819
PSEN1	1.00095	-0.530279	-0.186257	1.64601	0.81804	1.62364
PSEN2	0.0946259	-0.504176	-0.572912	0.414043	-0.306186	0.884345
PSMB10	-0.313196	0.246023	-0.15102	-0.427143	-0.695749	0.0664064
PSMB7	0.786589	-0.183782	-0.361546	1.19985	0.324677	1.46467
PSMB8	1.24964	1.11779	0.714114	1.18158	0.765133	1.30626
PSMB9	0.991381	0.934141	1.0694	0.106382	0.289962	0.166672
PSMD7	1.42	2.45401	1.52348	1.95092	1.2359	2.31038
PTGDR2	-0.160659	-1.13197	-1.8025	0.752387	0.141305	0.515784
PTGS2	-0.500198	-0.620392	2.78755	-3.87817	-1.27426	-2.43221
PTPRC	-0.83821	-0.745933	-0.735635	-0.982898	-0.472926	-0.668098
PVR	0.199854	0.474565	0.964175	1.01904	0.038811	0.509046
PYCARD	-1.83412	0.0963572	-0.695766	-1.65782	-1.66951	-1.06895
RAG1	0.593614	0.217327	-0.519943
REL	-0.687048	-0.845241	-0.508754	-0.0210647	0.0318082	-0.282524
RELA	-1.20495	0.556391	-0.506101	-0.579258	-1.2386	-0.265096
RELB	-1.62597	-1.60833	-0.416578	-1.92366	-1.41586	-1.53574
REPS1	1.14622	0.0229706	0.569191	2.06432	1.69098	2.35116
RIPK2	-0.487416	-1.2764	-0.863847	0.294059	-0.637752	0.930309
ROPN1	1.0324	0.240379	0.220767			0.410197
RORA	1.08967	1.13515	1.45571	1.38788	1.46518	2.00556
RORC	-1.6143	-0.259147	-0.576662	-1.27454	-0.344178	0.370057
RPS6	2.76578	2.57926	1.94429	2.53428	2.02663	2.52825
RRAD	-0.264812	0.69749	-0.840873	-0.00027862	-1.65929	1.36012
RUNX1	-0.211274	1.63134	1.56032	1.40888	0.632942	0.279392
RUNX3	-1.81275	0.200699	0.498636	0.239293	0.13813	0.175694
S100A12	1.01229	-0.654427	-0.432162	-0.553046	-0.546272	-2.32372
S100A7	0.655324	-0.0890231
S100A8	-2.35165	-0.17712	0.134698	-1.09013	1.10713	-1.3268
S100B	1.19944	0.406515	0.272784	2.08209	1.13319	3.46013
SAA1	-3.36101	3.32082	4.68742	-3.79074	-1.51251
SBNO2	-0.279949	-0.118498	0.795027	-0.663379	-0.554125	-0.783141
SELE	0.153835	-1.22825
SELL	-0.653468	-0.551712	-0.55237	-1.56701	-0.203276	-0.909345
SELPLG	-1.58943	-1.7179	-1.59717	-0.408816	-0.515147	0.102966
SERPING1	1.23732	1.2258	0.482951	0.456426	0.782306	0.424661
SH2B2	-2.51348	-1.36131	-0.636567	-0.874838	-1.81084	-0.844283
SH2D1B	1.09325	-0.348801
SIGIRR	-1.23786	-3.14714	-1.73207	-2.15632	-3.64384	-2.23973
SIGLEC1	0.20595	0.582501	-1.00541	-0.724237	-0.950074	-1.7866
SLAMF1	-0.0646108
SLAMF6	-0.63779	-1.23125	-2.39068
SLAMF7	0.174226	-0.546069	-0.924735	-0.0679299
SLC11A1	-0.371728	0.334822	1.29546	0.0366219	1.27201	-0.785921
SMAD2	1.19782	0.520094	0.351776	2.48582	2.23226	2.52584
SMAD3	0.686297	1.99363	1.39298	1.6716	1.34953	1.97389
SMPD3	-1.95468	-2.17333		-0.970632		0.366117
SOCS1	-0.821292	-1.1868	-0.944458	-0.475221	-0.0140951	-0.365724
SPA17	1.44024	1.90462	1.2739	2.87738	2.5705	3.05865
SPANXB1	0.371321
SPINK5	0.029185	0.737518
SPN	-1.80484	0.449147	-0.345937	-1.24068	-2.32498	-0.773084
SPO11		2.22098
SPP1	0.0145215	1.24405	0.777214	-1.36191	1.9049	0.738001
ST6GAL1	0.370328	0.566457	0.232063	0.835018	1.1725	1.17257
STAT1	1.02	-0.287777	-0.0763773	-0.132044	0.454482	-0.220206
STAT2	1.25643	0.406665	0.452646	1.30445	0.57472	0.901154
STAT3	1.88364	2.64486	1.90134	1.65976	1.87383	2.03604
STAT4	-0.719214	-0.804069
STAT5B	-0.321842	-1.78879	-1.33901	0.411137	-0.594256	0.288341
STAT6	0.366966	0.991843	0.727361	0.463884	0.119887	0.244934
SYCP1	1.24929	-1.269		1.07461	-0.896983
SYK	-0.756908	-0.172894	-0.490116	-0.342463	0.0909515	-0.0776529
SYT17	-1.22241	-0.153093	0.0825199	0.532748	-0.425976	0.244744
TAB1	0.4797	0.00274214	0.25438	1.257	-0.00201741	1.65932
TAL1	-0.718425	0.735934	-0.10677	0.47579	0.733678	0.52317
TANK	1.51551	1.25549	1.29763	1.94494	1.23514	1.97815
TAP1	-0.134371	-0.439845	-0.319349	-1.02399	-0.88733	-0.752812
TAP2	1.13488	1.92096	2.38058	1.11325	1.2474	1.29882
TAPBP	0.938897	2.60295	1.52594	0.851255	0.365558	1.17279
TBK1	0.233079	-0.16541	-0.405918	0.430188	-0.400217	0.0817766
TBX21	1.12915	-0.499073	-0.462535
TCF7	-0.554019	1.36868	0.676677	1.56892	0.285067	1.78596
TFE3	-1.86671	-2.991	-3.14328	-1.69851	-1.47307	-1.06667
TFEB	-0.830563	0.796427	0.536483	0.491075	-0.355935	1.15015
TFRC	0.240378	-0.267701	0.31029	1.41386	0.283428	0.971181
TGFB1	0.035989	1.46174	0.795352	-0.142246	-0.200814	-0.0545122
TGFB2	0.649695	-1.9284	-0.268468	1.17664	0.741366	0.534852
THBD	0.102084	0.654224	1.32173	-0.229122	1.23976	-1.881
THBS1	0.499024	1.45239	1.3411	-1.9222	-0.0730807	-1.55509
THY1	1.64514	-0.885807	0.360235	0.790759	0.376989	-0.107158
TICAM1	-0.960871	-0.126844	-0.024961	0.302281	-0.533595	0.490503
TICAM2	1.8462	2.84565	1.74585	3.50086	3.59213	3.92335
TIGIT	0.459029	-0.187132	-1.07345		-0.303129	-0.80844
TIRAP	-1.04594	0.448593	-0.0188032	0.397891	-0.440428	0.597908
TLR1	0.589361	1.39118	0.636286	1.17191	1.08561	0.841293
TLR10	-0.144352	-0.51983	-0.792946	0.343664	0.644192	1.30358
TLR2	-0.1518	0.850141	1.2291	0.249384	0.722661	0.348149
TLR3	0.23547	-1.72996	-1.7332	0.50779	0.331146	0.39041
TLR4	0.86053	1.1497	0.209497	0.877413	1.69163	1.99877
TLR5	-1.08586	-0.354557	-0.926177	-0.271956	-0.203253	-0.736299
TLR6	-0.392709	-0.658784	-0.561091	-0.324227	0.557441	0.0268846
TLR7	-1.70359	-0.14351	-1.33533	-1.12741	-1.01206	-1.19245
TLR8	-1.29911	-1.05192	-1.84012		-0.405387	-2.15121
TLR9	0.154334	0.696516	1.56598			2.51751
TMEFF2	0.48885	0.432316	0.390839	0.824816	1.53742	1.17807
TNF	-0.974198	-0.073951	-0.0622657	-2.29383	-3.74457	-1.13997
TNFAIP3	0.0808036	0.896796	2.92345	-1.94917	-0.255744	-2.25156
TNFRSF10B	-0.479246	-0.0631426	-0.0592393	-0.703138	-1.01491	-0.762841
TNFRSF10C	-1.23901	0.116797	-0.410286	-0.678302	-0.520052	-0.0920563
TNFRSF11A	-1.448	0.33653	0.0932192	0.994009	-0.314345	0.84725
TNFRSF11B	-1.85278	-0.26183	0.232648	-0.279924	-0.00173751	-0.201531
TNFRSF12A	-0.875321	0.341898	-0.116415	-2.20617	-1.69737	-1.92732
TNFRSF13C	-1.09706	1.62693	0.728974	1.34166	0.737846	1.65746
TNFRSF14	1.08638	0.399312	0.819707	0.545872	0.334409	0.702695
TNFRSF17		-1.60561	-2.36479
TNFRSF18	-0.823498	-0.0265023	2.59085
TNFRSF1A	0.22567	0.332955	0.171003	0.0414072	0.228404	0.712764
TNFRSF1B	-0.967989	1.32847	0.560024	-0.986478	-0.556599	-1.1291
TNFRSF4	-0.263577	-1.05065	-1.92533			-2.50167
TNFRSF8	0.19268	0.158106	0.927664
TNFRSF9	-0.104005	-1.15357
TNFSF10	0.0637194	0.769892	-0.635472	-0.18614	-0.728364	-0.26376
TNFSF11	-0.454997
TNFSF12	-0.127538	1.39849	0.907889	1.10156	0.0540538	1.18982
TNFSF13	-1.40626	1.80331	0.39952	-0.97141	-0.770713	-0.364603
TNFSF13B	-0.26232	-0.857674	-1.87259	-0.673765	0.0527277	-1.10775
TNFSF14	0.423795	0.584976	2.44864			-0.944505
TNFSF15	1.75416	1.27138	0.995084	-0.509474		-0.658344
TNFSF18	-1.57854	-1.14813	-1.09754	-0.448244	-0.91491	0.323123
TNFSF4	0.327718	-0.529874	0.517424	1.12014	0.668946	1.1021
TNFSF8	-1.35757	-1.25162	-1.45991	-0.602381	-1.34566	-1.88868
TOLLIP	0.76344	0.569313	0.255861	2.04846	1.21018	2.42601
TP53	0.933445	-0.0758721	0.105652	1.62398	0.25451	1.3335
TPSAB1	-1.04768	0.816386		-0.586177		-1.49277
TPTE		2.13946
TRAF2	0.0523319	0.884921	0.650143	1.319	-0.0217244	1.27431
TRAF3	-0.17081	1.08926	0.705579	1.3879	0.401037	1.32544
TRAF6	0.629575	0.733939	0.664767	1.02756	0.527883	1.2005
TREM1	-1.32778	1.08673	2.87259	-0.64847	0.868735	-1.97775
TREM2	-2.49032	-3.09179	-2.97734	-2.1607	-2.46515	-2.04116
TTK	0.0661068	-0.917241	-1.69793	0.150628	-1.11749	-0.769502
TXK	-1.26602	-1.27341	-1.13831		-0.908329
TXNIP	2.22522	2.35187	0.655324	1.55144	0.825047	2.14226
TYK2	0.473269	-0.942661	-0.715809	0.990768	0.142457	0.896298
UBC	3.53494	2.27921	2.1822	2.45129	2.13338	2.94666
ULBP2	2.7172	-0.619487	-2.20545	-0.667487	-1.25471
USP9Y	-1.43474		-0.9094	0.135145	-0.281884	0.268128
VCAM1	-0.289787	-0.604423	1.52405	-2.41836	1.27456	-0.714289
VEGFA	3.94806	1.81953	3.98484	1.718	1.26235	2.70003
VEGFC	0.244305	0.394653	-0.136406	0.556496	0.292833	1.06037
XCL2	0.241122	-1.24851
XCR1	-0.262802
YTHDF2	0.110161	-1.97154	-1.38998	0.759469	-0.291407	0.56429
ZAP70	0.700201	-0.412089	-0.0134565	-0.0267155		-1.12072
ZNF205	-1.52275	-0.674003	-0.413162	-0.236821	-1.41262	0.0378856
