# Supplementary material for: Characterizing the tumor immune microenvironment of ependymomas using targeted gene expression profiles and RNA sequencing
Source: Cancer Immunol Immunother. 2023 Apr 19;72(8):2659–70. doi: 10.1007/s00262-023-03450-2 (PMC10361846; doi:10.1007/s00262-023-03450-2)
Supplement: Supplementary file 3 — Supplementary file3 (CSV 0 KB) [file 262_2023_3450_MOESM3_ESM.csv]

	EPN-01	EPN-02	EPN-03	EPN-04	EPN-05	EPN-06
PTPRC (NanoString)	371	525	747	309	687	583
PTPRC (RNA-sequencing)	17.34228022	7.097816263	17.73924571	7.980379337	15.22723735	20.9936201
